# Supplementary material for: Hippocampal Metabolic Alterations in Amyotrophic Lateral Sclerosis: A Magnetic Resonance Spectroscopy Study
Source: Life (Basel). 2023 Feb 17;13(2):571. doi: 10.3390/life13020571 (PMC9965919; doi:10.3390/life13020571)
Supplement: Supplementary file 1 [file life-13-00571-s001.zip]

Archive with 1 entries (1 files):
- life-2095310-supplementary/life-2095310-supplementary.pdf
